# Supplementary material for: In Vitro and In Vivo Response of Zinc-Containing Mesoporous Bioactive Glasses in a Sheep Animal Model
Source: Int J Mol Sci. 2022 Nov 11;23(22):13918. doi: 10.3390/ijms232213918 (PMC9698899; doi:10.3390/ijms232213918)
Supplement: Supplementary file 1 [file ijms-23-13918-s001.zip]

Archive with 1 entries (1 files):
- ijms-2007611-SI.pdf
